# Supplementary material for: Single-Cell and Bulk RNA Sequencing Reveal SPINK1 and TIMP1 as Epithelial Cell Marker Genes Linked to Colorectal Cancer Survival and Tumor Immune Microenvironment Profiles
Source: Int J Mol Sci. 2025 Dec 11;26(24):11964. doi: 10.3390/ijms262411964 (PMC12733225; doi:10.3390/ijms262411964)
Supplement: Supplementary file 1 [file ijms-26-11964-s001.zip › Supplementary Table.csv]

Gene	log2FC_Epithelial	log2FC_malignant
ACTA2	-1.48	-1.37
AGR2	1.81	2.47
AGR3	1.24	1.07
APOE	-1.6	-1.46
ARHGDIB	-1.31	-1.26
BGN	-1.19	-1.17
BTG1	-1.27	-1.42
C1QA	-1.24	-1.26
C1QB	-1.19	-1.26
C1R	-1.13	-1.16
C1S	-1.12	-1.15
CALD1	-1.88	-1.69
CCDC80	-1.2	-1.2
CCL4	-1.36	-1.27
CCL5	-1.63	-1.62
CD2	-1.04	-1.04
CD24	1.5	1.79
CD37	-1.12	-1.11
CD3D	-1.32	-1.31
CD52	-1.8	-1.78
CD69	-1.44	-1.49
CD74	-2.12	-2.35
CEACAM5	1.53	1.41
CFD	-1.85	-2.3
CLDN3	1.68	1.33
CLDN4	1.38	1.35
CLDN7	1.45	1.59
CLU	-1.18	-1.16
COL1A1	-2.3	-1.11
COL1A2	-2.23	-2.05
COL3A1	-2.15	-2.11
COL6A2	-1.35	-1.19
COL6A3	-1.02	-1.03
CORO1A	-1.32	-1.32
CXCR4	-1.92	-1.79
DCN	-2.22	-2.47
ELF3	1.56	1.78
EMP3	-1.29	-1.02
EPCAM	1.52	1.9
FBLN1	-1.09	-1.16
FCER1G	-1.17	-1.18
FN1	-1.35	-1.4
FTL	-1.02	-1.04
FXYD3	1.98	1.7
GMFG	-1.03	-1.01
GZMA	-1.08	-1.05
HCST	-1.18	-1.13
HLA-DPA1	-1.77	-1.74
HLA-DPB1	-1.77	-1.74
HLA-DQA1	-1.22	-1.25
HLA-DQB1	-1.1	-1.14
HLA-DRA	-2.16	-2.09
HLA-DRB1	-1.89	-1.76
IFI6	-1.04	1.16
IGFBP5	-1.29	-1.27
IGFBP6	-1.35	-1.45
IGFBP7	-2.33	-2.25
IGHA1	-2.22	-4.6
IGHA2	-2.1	-2.67
IGHG1	-2.26	-2.29
IGHG3	-2.58	-2.55
IGHG4	-2.28	-1.42
IGHM	-1.71	-1.92
IGLC2	-2.88	-3.11
IGLC3	-2.18	-2.91
JCHAIN	-2.64	-3.43
KLRB1	-1.2	-1.1
KRT19	1.2	1.93
KRT8	1.36	2.35
LAPTM5	-1.36	-1.33
LGALS1	-2.56	-2.16
LGALS3	1.46	1.44
LGALS4	2.45	1.42
LTB	-1.52	-1.48
LUM	-2.09	-1.64
MGP	-2.44	-2.65
MYL9	-1.43	-1.28
NKG7	-1.08	-1.09
PHGR1	2.82	1.2
PI3	1.19	1.44
PIGR	2.9	1.1
PRAC1	1.12	1.08
PTPRC	-1.14	-1.16
RGS1	-1.72	-1.71
S100A14	1.28	1.38
S100A4	-2.45	-1.82
S100A9	-1.28	-1.24
SFRP2	-1.43	-1.49
SMIM22	1.5	1.22
SPARC	-1.96	-1.89
SPARCL1	-1.54	-1.54
SPINK1	1.62	1.47
SPP1	-1.81	-1.13
SRGN	-2.04	-1.89
TAGLN	-1.86	-1.71
TFF1	1.56	1.15
TFF3	2.29	1.55
TIMP1	-1.91	-1.36
TIMP3	-1.17	-1.15
TPM2	-1.28	-1.23
TRAC	-1.42	-1.41
TSC22D3	-1.8	-1.88
TSPAN1	1.66	1.29
TSPAN8	1.44	1.8
TXNIP	-1.05	-1.04
TYROBP	-1.43	-1.41
VIM	-2.54	-2.5
